# Supplementary material for: New In Vitro Model of Oxidative Stress: Human Prostate Cells Injured with 2,2-diphenyl-1-picrylhydrazyl (DPPH) for the Screening of Antioxidants
Source: Int J Mol Sci. 2020 Nov 18;21(22):8707. doi: 10.3390/ijms21228707 (PMC7698958; doi:10.3390/ijms21228707)
Supplement: Supplementary file 1 [file ijms-21-08707-s001.zip]

Archive with 1 entries (1 files):
- ijms-993424-supplementary.docx
